# Supplementary material for: Postoperative circulating tumor DNA detection and CBLB mutations are prognostic biomarkers for gastric cancer
Source: Genes Genomics. 2023 Jun 12;45(8):1037–46. doi: 10.1007/s13258-023-01412-7 (PMC10349697; doi:10.1007/s13258-023-01412-7)
Supplement: Supplementary file 1 — Supplementary file1 (XLSX 10 kb) [file 13258_2023_1412_MOESM1_ESM.xlsx]

## Sheet: Sheet1
Hugo_Symbol	Chromosome	Start_Position	End_Position	Variant_Classification	Reference_Allele	Tumor_Seq_Allele2	Tumor_Sample_Barcode	t_AF	t_ref_count	t_alt_count	HGVSc	HGVSp_Short	Neoplasm Disease Stage American Joint Committee on Cancer Code	American Joint Committee on Cancer Tumor Stage Code	Overall Survival (Months)	Overall Survival Status
CBLB	3	105400357	105400357	Silent	C	T	TCGA-B7-5816-01	0.0567376	133	8	ENST00000264122.4:c.2394G>A	p.T798=	STAGE IIB	T4A	26.6956	0:LIVING
CBLB	3	105400357	105400357	Silent	C	T	TCGA-BR-4184-01	0.0972222	65	7	ENST00000264122.4:c.2394G>A	p.T798=	STAGE IIIA	T3	6.96979	1:DECEASED
CBLB	3	105404299	105404299	Missense_Mutation	G	T	TCGA-BR-4184-01	0.117647	45	6	ENST00000264122.4:c.2066C>A	p.P689Q	STAGE IIIA	T3	6.96979	1:DECEASED
CBLB	3	105408241	105408241	Missense_Mutation	T	G	TCGA-BR-4292-01	0.277778	78	30	ENST00000264122.4:c.2095C>A	p.E472A	STAGE IV	T1	5.96454	1:DECEASED
CBLB	3	105378039	105378039	Silent	T	C	TCGA-BR-6452-01	0.088	114	11	ENST00000264122.4:c.2724A>G	p.P908=	STAGE IIA	T3	34.6846	0:LIVING
CBLB	3	105378039	105378039	Silent	T	C	TCGA-BR-6452-01	0.088	114	11	ENST00000264122.4:c.2724A>G	p.P908=	STAGE IIA	T3	34.6846	0:LIVING
CBLB	3	105378018	105378018	Silent	T	A	TCGA-BR-8589-01	0.202247	71	18	ENST00000264122.4:c.2745A>T	p.P915=	STAGE IIIB	T4B	27.123	0:LIVING
CBLB	3	105377982	105377982	Silent	C	T	TCGA-CG-4305-01	0.138249	187	30	ENST00000264122.4:c.2781G>A	p.A927=	STAGE II	T2A	15.945	0:LIVING
CBLB	3	105470339	105470339	Silent	A	G	TCGA-CG-4442-01	0.30137	51	22	ENST00000264122.4:c.690T>C	p.V230=	STAGE IB	T2	0	0:LIVING
CBLB	3	105400628	105400628	Missense_Mutation	T	C	TCGA-CG-5721-01	0.0604396	171	11	ENST00000264122.4:c.2236A>G	p.T746A	STAGE IV	T4	6.01637	0:LIVING
CBLB	3	105422838	105422838	Silent	T	C	TCGA-HU-8602-01	0.215686	40	11	ENST00000264122.4:c.1587A>G	p.S529=	STAGE IIB	T4A	22.323	0:LIVING
CBLB	3	105422838	105422838	Silent	T	C	TCGA-HU-8602-01	0.215686	40	11	ENST00000264122.4:c.1587A>G	p.S529=	STAGE IIB	T4A	22.323	0:LIVING
CBLB	3	105422838	105422838	Missense_Mutation	T	C	TCGA-BR-8680-01	0.307692	36	16	ENST00000264122.4:c.1986T>C	p.V329A	STAGE IVB	T4A	5.32404	1:DECEASED
CBLB	3	105378037	105378037	Missense_Mutation	C	T	TCGA-VQ-A91D-01	0.229508	47	14	ENST00000264122.4:c.2726G>A	p.R909Q	STAGE IIIC	T4B	11.704	1:DECEASED
