# Supplementary material for: Postoperative circulating tumor DNA detection and CBLB mutations are prognostic biomarkers for gastric cancer
Source: Genes Genomics. 2023 Jun 12;45(8):1037–46. doi: 10.1007/s13258-023-01412-7 (PMC10349697; doi:10.1007/s13258-023-01412-7)
Supplement: Supplementary file 2 — Supplementary file2 (XLSX 17 kb) [file 13258_2023_1412_MOESM2_ESM.xlsx]

## Sheet: Sheet1
Hugo_Symbol	Chromosome	Start_position	End_Position	Variant_Classification	Reference_Allele	Tumor_Seq_Allele2	Sample_Barcode	t_AF	t_ref_count	t_alt_count	AAchange
AKT2	chr19	40747909	40747909	Missense_Mutation	C	T	G28_2	0.211	1678	453	AKT2:NM_001243028:exon5:c.G323A:p.R108Q
AKT2	chr19	40747909	40747909	Missense_Mutation	C	T	G28	0.196	1591	391	AKT2:NM_001243028:exon5:c.G323A:p.R108Q
APOB	chr2	21234201	21234201	Missense_Mutation	A	C	G07_3	0.081	2665	243	APOB:NM_000384:exon26:c.T5539G:p.L1847V
APOB	chr2	21236085	21236085	Missense_Mutation	C	T	G28_2	0.596	758	1116	APOB:NM_000384:exon25:c.G4163A:p.R1388H
APOB	chr2	21236085	21236085	Missense_Mutation	C	T	G28	0.565	836	1082	APOB:NM_000384:exon25:c.G4163A:p.R1388H
APOB	chr2	21247929	21247929	Missense_Mutation	G	A	G13	0.43	516	390	APOB:NM_000384:exon16:c.C2312T:p.P771L
ASXL1	chr20	31022441	31022441	Frame_Shift_Ins	A	AG	G16	0.18	624	178	ASXL1:NM_001363734:exon11:c.1744dupG:p.G581fs
BLM	chr15	91312426	91312426	Missense_Mutation	C	T	G18	0.343	526	275	BLM:NM_000057:exon11:c.C2371T:p.R791C
BRCA2	chr13	32929029	32929029	Missense_Mutation	C	T	G18	0.123	1012	145	BRCA2:NM_000059:exon14:c.C7039T:p.P2347S
CBLB	chr3	105400413	105400413	Missense_Mutation	G	C	G28_2	0.288	1017	413	CBLB:NM_001321811:exon14:c.C1411G:p.P471A
CBLB	chr3	105400413	105400413	Missense_Mutation	G	C	G28	0.297	987	420	CBLB:NM_001321811:exon14:c.C1411G:p.P471A
CDK12	chr17	37686949	37686949	Missense_Mutation	G	A	G10	0.448	973	796	CDK12:NM_015083:exon14:c.G3826A:p.D1276N
CDK2	chr12	56365381	56365381	Missense_Mutation	C	G	G13	0.999	0	870	CDK2:NM_001290230:exon5:c.C689G:p.T230S
CSMD3	chr8	113301642	113301642	Missense_Mutation	T	C	G13	0.077	797	68	CSMD3:NM_001363185:exon53:c.A8500G:p.T2834A
CSMD3	chr8	113662404	113662404	Missense_Mutation	A	G	G07_3	0.107	1300	160	CSMD3:NM_001363185:exon17:c.T2789C:p.L930P
DDX3X	chrX	41206603	41206603	Missense_Mutation	G	A	G09_2	0.817	278	1227	DDX3X:NM_001193417:exon15:c.G1760A:p.R587Q
EPHB1	chr3	134967186	134967186	Missense_Mutation	G	A	G09_2	0.369	1656	971	EPHB1:NM_004441:exon14:c.G2525A:p.R842Q
ERCC1	chr19	45917246	45917246	Missense_Mutation	C	A	G28_2	0.614	328	521	ERCC1:NM_001369416:exon7:c.G749T:p.S250I
ERCC1	chr19	45917246	45917246	Missense_Mutation	C	A	G28	0.593	389	565	ERCC1:NM_001369416:exon7:c.G749T:p.S250I
ESR1	chr6	152415657	152415657	Missense_Mutation	C	T	G28_2	0.226	1027	303	ESR1:NM_000125:exon7:c.C1507T:p.R503W
ESR1	chr6	152415657	152415657	Missense_Mutation	C	T	G28	0.226	1027	303	ESR1:NM_000125:exon7:c.C1507T:p.R503W
EXT1	chr8	118825199	118825199	Missense_Mutation	A	C	G28_2	0.961	248	5847	EXT1:NM_000127:exon8:c.T1634G:p.V545G
EXT1	chr8	118825199	118825199	Missense_Mutation	A	C	G28	0.965	224	5877	EXT1:NM_000127:exon8:c.T1634G:p.V545G
FBN3	chr19	8130981	8130981	Missense_Mutation	C	T	G28_2	0.204	1697	438	FBN3:NM_001321431:exon64:c.G8252A:p.R2751H
FBN3	chr19	8130981	8130981	Missense_Mutation	C	T	G28	0.191	1711	409	FBN3:NM_001321431:exon64:c.G8252A:p.R2751H
FGFR2	chr10	123274795	123274795	Missense_Mutation	A	G	G18	0.479	3644	3349	FGFR2:NM_001144914:exon6:c.T787C:p.Y263H
FGFR2	chr10	123279677	123279677	Missense_Mutation	G	A	G07_3	0.424	1219	900	FGFR2:NM_001144916:exon4:c.C410T:p.S137L
FGFR3	chr4	1803138	1803138	Missense_Mutation	C	G	G07_3	0.43	1168	883	FGFR3:NM_000142:exon5:c.C490G:p.L164V
FOXM1	chr12	2975655	2975655	Missense_Mutation	G	C	G28_2	0.367	915	531	FOXM1:NM_001243088:exon5:c.C876G:p.D292E
FOXM1	chr12	2975655	2975655	Missense_Mutation	G	C	G28	0.362	1034	589	FOXM1:NM_001243088:exon5:c.C876G:p.D292E
GATA1	chrX	48649728	48649728	Missense_Mutation	A	G	G13	0.994	4	575	GATA1:NM_002049:exon2:c.A212G:p.H71R
HFM1	chr1	91816387	91816387	Missense_Mutation	A	G	G07_3	0.122	1489	212	HFM1:NM_001017975:exon18:c.T2114C:p.V705A
HSD17B3	chr9	99012041	99012041	Missense_Mutation	C	T	G18	0.727	339	897	HSD17B3:NM_000197:exon6:c.G481A:p.V161I
LATS2	chr13	21562482	21562482	In_Frame_Ins	C	CGGGGCG	G07_3	0.356	704	406	LATS2:NM_014572:exon4:c.1436_1437insCGCCCC:p.P479delinsPAP
LATS2	chr13	21562482	21562482	In_Frame_Ins	C	CGGGGCG	G07	0.374	531	321	LATS2:NM_014572:exon4:c.1436_1437insCGCCCC:p.P479delinsPAP
LATS2	chr13	21562482	21562482	In_Frame_Ins	C	CGGGGCG	G20	0.957	19	439	LATS2:NM_014572:exon4:c.1436_1437insCGCCCC:p.P479delinsPAP
LATS2	chr13	21562637	21562637	Missense_Mutation	C	T	G09_2	0.316	579	266	LATS2:NM_014572:exon4:c.G1282A:p.A428T
LBR	chr1	225592364	225592364	Missense_Mutation	C	T	G20	0.998	0	460	LBR:NM_002296:exon12:c.G1528A:p.A510T
LRP1B	chr2	141598503	141598503	Missense_Mutation	C	A	G07_3	0.117	1430	193	LRP1B:NM_018557:exon30:c.G5098T:p.A1700S
MAP2K1	chr15	66727455	66727455	Missense_Mutation	G	T	G28_2	0.212	1403	381	MAP2K1:NM_002755:exon2:c.G171T:p.K57N
MAP2K1	chr15	66727455	66727455	Missense_Mutation	G	T	G28	0.233	1391	425	MAP2K1:NM_002755:exon2:c.G171T:p.K57N
MLH3	chr14	75514449	75514449	Missense_Mutation	C	T	G18	0.763	234	749	MLH3:NM_001040108:exon2:c.G1910A:p.R637H
MSH6	chr2	48033981	48033981	Frame_Shift_Ins	T	TTTGA	G18	0.395	607	397	MSH6:NM_001281492:exon8:c.3675_3676insTTGA:p.T1225fs
MUTYH	chr1	45800146	45800146	Missense_Mutation	C	T	G18	0.434	638	489	MUTYH:NM_001048171:exon2:c.G74A:p.G25D
MYCN	chr2	16082943	16082943	Missense_Mutation	A	G	G28_2	0.569	425	561	MYCN:NM_001293228:exon2:c.A757G:p.S253G
MYCN	chr2	16082943	16082943	Missense_Mutation	A	G	G28	0.549	492	599	MYCN:NM_001293228:exon2:c.A757G:p.S253G
NFKBIA	chr14	35871794	35871794	Frame_Shift_Ins	T	TC	G09_2	0.382	1048	660	NFKBIA:NM_020529:exon5:c.711dupG:p.K238fs
NRG1	chr8	32463089	32463089	Missense_Mutation	A	C	G07_3	0.096	1539	169	NRG1:NM_001160002:exon3:c.A288C:p.E96D
NSD1	chr5	176637570	176637570	Missense_Mutation	G	A	G07_3	0.337	1973	1011	NSD1:NM_022455:exon5:c.G2170A:p.E724K
NTRK3	chr15	88472428	88472428	Nonsense_Mutation	A	C	G07_3	0.062	2509	174	NTRK3:NM_001320135:exon15:c.T1833G:p.Y611X
PAX5	chr9	37002648	37002648	Missense_Mutation	C	T	G09_2	0.375	1201	725	PAX5:NM_001280551:exon4:c.G277A:p.E93K
PCLO	chr7	82784426	82784426	Missense_Mutation	G	A	G01_2	0.02	1353	230	PCLO:NM_014510:exon2:c.C1531T:p.P511S
PCLO	chr7	82784831	82784831	In_Frame_Ins	T	TGTG	G06	0.323	1029	509	PCLO:NM_014510:exon2:c.1125_1126insCAC:p.T376delinsHT
PGR	chr11	100933472	100933472	Nonsense_Mutation	T	A	G18	0.198	526	131	PGR:NM_000926:exon4:c.A1918T:p.K640X
PGR	chr11	100998425	100998425	Missense_Mutation	C	G	G18	0.758	252	785	PGR:NM_000926:exon1:c.G1377C:p.E459D
POLQ	chr3	121207615	121207615	Missense_Mutation	T	C	G09_2	0.367	1663	966	POLQ:NM_199420:exon16:c.A4163G:p.D1388G
PPP4R4	chr14	94711024	94711024	Missense_Mutation	C	A	G07_3	0.563	495	638	PPP4R4:NM_001348142:exon12:c.C1076A:p.T359K
PTCH1	chr9	98209631	98209631	Missense_Mutation	G	A	G07_3	0.298	1614	690	PTCH1:NM_001354918:exon22:c.C3751T:p.R1251C
PTCH1	chr9	98209631	98209631	Missense_Mutation	G	A	G07	0.39	1080	693	PTCH1:NM_001354918:exon22:c.C3751T:p.R1251C
PTPN11	chr12	112926885	112926885	Missense_Mutation	C	T	G09_2	0.365	1786	1030	PTPN11:NM_001330437:exon13:c.C1517T:p.S506L
PTPRT	chr20	41101043	41101043	Missense_Mutation	T	C	G07_3	0.106	2931	357	PTPRT:NM_007050:exon8:c.A1313G:p.E438G
PZP	chr12	9316750	9316750	Missense_Mutation	T	C	G09_2	0.368	1520	891	PZP:NM_002864:exon20:c.A2593G:p.T865A
RAD52	chr12	1025806	1025806	Missense_Mutation	G	C	G18	0.768	253	831	RAD52:NM_001297421:exon6:c.C493G:p.R165G
RAD54L	chr1	46726936	46726936	Missense_Mutation	G	T	G01_2	0.43	534	403	RAD54L:NM_001370766:exon8:c.G230T:p.G77V
RHBDF2	chr17	74475849	74475849	Missense_Mutation	G	A	G09_2	0.445	1172	941	RHBDF2:NM_001005498:exon3:c.C238T:p.R80C
RHBDF2	chr17	74475849	74475849	Missense_Mutation	G	A	G09	0.439	1002	784	RHBDF2:NM_001005498:exon3:c.C238T:p.R80C
RNASEL	chr1	182555747	182555747	Missense_Mutation	G	T	G28_2	0.61	796	1241	RNASEL:NM_021133:exon2:c.C195A:p.N65K
RNASEL	chr1	182555747	182555747	Missense_Mutation	G	T	G28	0.647	679	1239	RNASEL:NM_021133:exon2:c.C195A:p.N65K
ROS1	chr6	117704623	117704623	Missense_Mutation	C	T	G09_2	0.469	1606	1420	ROS1:NM_002944:exon16:c.G2353A:p.V785M
SOX9	chr17	70120379	70120379	Missense_Mutation	G	A	G18	0.221	857	245	SOX9:NM_000346:exon3:c.G1381A:p.G461S
SYK	chr9	93606343	93606343	Missense_Mutation	G	A	G18	0.803	210	847	SYK:NM_001135052:exon2:c.G163A:p.V55M
SYK	chr9	93637071	93637071	Missense_Mutation	A	G	G07_3	0.051	2392	136	SYK:NM_001135052:exon8:c.A1052G:p.D351G
SYNE1	chr6	152644832	152644832	Missense_Mutation	T	G	G07_3	0.056	1975	121	SYNE1:NM_033071:exon81:c.A15485C:p.K5162T
TMEM127	chr2	96931067	96931067	Missense_Mutation	G	A	G28	0.354	375	205	TMEM127:NM_001193304:exon2:c.C53T:p.P18L
TP53	chr17	7578406	7578406	Missense_Mutation	C	T	G13	0.083	648	60	TP53:NM_001126115:exon1:c.G128A:p.R43H
TSC1	chr9	135781334	135781334	Missense_Mutation	C	T	G28_2	0.547	1140	1373	TSC1:NM_001162427:exon14:c.G1478A:p.G493E
